# Supplementary material for: PHENOPSIS DB: an Information System for Arabidopsis thaliana phenotypic data in an environmental context
Source: BMC Plant Biol. 2011 May 9;11:77. doi: 10.1186/1471-2229-11-77 (PMC3112076; doi:10.1186/1471-2229-11-77)
Supplement: Additional file 1 — Description of the variables stored in PHENOPSIS DB. Four types of variables have been defined: variables provided by the automatons, environmental instructions given by experimenters, meteorological variables in the growth chambers and variables measured on plants by experimenters. [file 1471-2229-11-77-S1.XLS]

## Sheet: Feuille1
Nature	Name	Definition	Unit	Type	Ontology reference
Environmental instruction	Day start time instruction	Environmental instruction for the day period start time in the growth chamber		time
Environmental instruction	Day temperature instruction	Environmental instruction for the day temperature in the growth chamber	°C	numeric
Environmental instruction	Day VPD instruction	Environmental instruction for the day VPD in the growth chamber	kPa	numeric
Environmental instruction	Night temperature instruction	Environmental instruction for the night temperature in the growth chamber	°C	numeric
Environmental instruction	Night VPD instruction	Environmental instruction for the day VPD in the growth chamber	kPa	numeric
Environmental instruction	Photoperiod instruction	Environmental instruction for the photoperiod duration in the growth chamber	h	numeric
Environmental instruction	Radiation instruction	Environmental instruction for the incident radiation in the growth chamber	µmol photon m-2 s-1	numeric
Meteorological	Air humidity	Measured by sensors in the middle of the growth chamber at the level of the rosettes for the PHENOPSIS growth chambers	%	numeric
Meteorological	Air temperature	Measured by sensors in the middle of the growth chamber at the level of the rosettes in the PHENOPSIS growth chambers	°C	numeric
Meteorological	Light	Measured by sensors in the middle of the growth chamber at the level of the rosettes for the PHENOPSIS growth chambers	µmol photon m-2 s-1	numeric
Meteorological	VPD	Measured by sensors in the middle of the growth chamber, at the level of the rosettes	kPa	numeric
Organ	Hemp dry weight	Hemp weight after 5 days at 60 C degree	g	numeric
Organ	Hemp fresh weight	Hemp weight just after harvest	g	numeric
Organ	Hemp length	Maximal hemp length	cm	numeric
Organ	Leaf area	Measurement of the total area of a leaf.	cm²	numeric	[TO:0000540] or [PATO:0001323 + PO:0000014]
Organ	Leaf cell density	Mean cell number per unit area in a leaf	cell mm-²	numeric	PO:0006018 + GO:0005623 + PATO:0001019
Organ	Leaf dry weight	Lamina weight after 5 days at 60 C degree	g	numeric	TO:0001014
Organ	Leaf endoreduplication index	Mean number of endocycles for 100 cells representing the whole leaf = 0 x %2C + 1 x %4C + 2 x %8C + 3 x %16C + 4 x %32C + 5 x %64C		numeric
Organ	Leaf fresh weight	Lamina weight just after harvest	g	numeric	[TO:0000505 ] or [PATO:0000128 + PO:0000014]
Organ	Leaf length	maximal length of the leaf masured from the insertion point of the petiole	cm	numeric	[TO:0002690] or [PATO:0000122 + PO:0000014]
Organ	Leaf mean cell area	Mean epidermal cell area in a leaf	µm²	numeric
Organ	Leaf median cell area	Median epidermal cell area in a leaf	µm²	numeric
Organ	Leaf section	Leaf transversal section		file
Organ	Leaf section epi thickness	Mean thickness of leaf inferior epidermis measured on a central leaf section zone	µm	numeric	PO:0006019 + PATO:0000915
Organ	Leaf section eps thickness	Mean thickness of leaf superior epidermis measured on a central leaf section zone	µm	numeric	PO:0006018 + PATO:0000915
Organ	Leaf section lac thickness	Mean thickness of leaf lacunar parenchyma measured on a central leaf section zone	µm	numeric	PO:0005647 + PATO:0000915
Organ	Leaf section pal thickness	Mean thickness of leaf palisadic parenchyma measured on a central leaf section zone	µm	numeric	PO:0005648 + PATO:0000915
Organ	Leaf section thickness	Mean thickness of leaf measured on a central leaf section zone	µm	numeric	[TO:0000258] or [PATO:0000915 + PO:0000014]
Organ	Leaf stomatal density	Mean stomata number per unit area in a leaf	stomate mm-²	numeric	PO:0002000 + PO:0006018 + PATO:0001019
Organ	Leaf thickness	Thickness in the middle of the leaf measured thanks to move sensors and integrated on different points on the leaf	µm	numeric	[TO:0000258] or [PATO:0000915 + PO:0000014]
Organ	Leaf width	Actual measurements, in centimeters of the widest portion of the leaf	cm	numeric	[TO:0002720] or [PATO:000092 + PO:0000014]
Organ	Petiole area	Petiole area		numeric
Organ	Petiole dry weight	Petiole weight after 5 days at 60 C degree	g	numeric
Organ	Petiole fresh weight	Petiole weight just after harvest	g	numeric
Organ	Petiole length	Maximal petiole length	cm	numeric	PO:0020038+PATO:0000122
Organ	Petiole width	Maximal petiole width	cm	numeric	PO:0020038 + PATO:0000121
Organ	Phenological stage	Plant phenological stage (Boyes et al., 2001)		text
Organ	Root dry weight	Root system weight after 5 days at 60 C degree	g	numeric	TO:0000078
Organ	Root scan	Final scan of the root system		file
Organ	Rosette area	Sum of the individual rosette lamina area, measured from a rosette scan	cm²	numeric	PO:0008033 + PATO:0001323
Organ	Rosette fresh weight	Rosette weight just after harvest (lamina + petiols)	g	numeric	TO:0000571
Organ	Rosette initiated leaf number	Number of rosette initiated leaves, that is to say leaves that you can not see with the naked eye, measured with the binocular microscope		numeric
Organ	Rosette lamina dry weight	Rosette lamina weight after 5 days at 60 C degree	g	numeric
Organ	Rosette leaf max width position	Position of maximal leaf width from leaf base	cm	numeric
Organ	Rosette leaf number	Rosette visible leaves number		numeric	PATO:0000070 + PO:0000014
Organ	Rosette petiole dry weight	Rosette petiole weight after 5 days at 60 C degree	g	numeric
Organ	Rosette petiole fresh weight	Rosette petiole weight just after harvest	g	numeric
Organ	Rosette photosynthesis	Net photosynthesis measured with Ciras	mmol CO2 m-2 s-1	numeric	GO:0015979 + PATO:0000161 + PO:0000014
Organ	Rosette projected area	Rosette visible area,measured from a picture	cm²	numeric
Organ	Rosette scan	Final scan of all rosette leaves		file
Organ	Rosette stomatal conductance	Stomatal conductance	mmol H2O m-2 s-1	numeric
Organ	Rosette temperature	Rosette temperature measured by infra-red	°C	numeric
Automaton	Accumulated provided water	Accumulated amount of nutritive solution provided to a pot since the beginning of the experiment	g	numeric
Automaton	After watering weight	Sum of weight before irrigation and amount of nutritive solution provided to the pot	g	numeric
Automaton	Before watering weight	Pot weight before irrigation measured either by the automaton or manually by the experimenter	g	numeric
Automaton	Infra-red picture	Infra-red picture taken by the automaton		file
Automaton	Inhibited	An inhibited pot is not taken into account during the automaton irrigation cycle		numeric
Automaton	Plant estimated weight	Estimated plant weight from a diameter/weight relationship	g	numeric
Automaton	Pot number	Number of pots (1 or 2)		numeric
Automaton	Pot position	Position of the pot in the PHENOPSIS growth chamber (if different from the usual position)		text
Automaton	Provided water A	Amount of nutritive solution A provided by the automaton to a pot, or amount of nutritive solution provided manually to a pot by the experimenter	g	numeric
Automaton	Provided water B	Amount of nutritive solution B provided by the automaton to a pot	g	numeric
Automaton	Target weight	Target weight defined by user	g	numeric
Automaton	photoL1	Lateral picture taken by camera 1 in the visible		file
Automaton	photoL2	Lateral picture taken by camera 2 in the visible		file
Automaton	Visible picture	Picture taken by the automaton in the visible		file
